# Supplementary material for: Development of a Genoserotyping Method for Salmonella Infantis Detection on the Basis of Pangenome Analysis
Source: Microorganisms. 2020 Dec 29;9(1):67. doi: 10.3390/microorganisms9010067 (PMC7824266; doi:10.3390/microorganisms9010067)
Supplement: Supplementary file 1 [file microorganisms-09-00067-s001.zip › Supplementary Table S1.xlsx]

## Sheet: Supplementary Table S1
Supplementary Table S1. Genome features of 568 Salmonella stains
Serovar	Strain	Size (Mb)	GC%	Proteins	Assembly level	Accession no.
Aberdeen	FDA315543	4.60026	52.3	4447	Contig	AAIGSM01
Aberdeen	FDA810535 C2-7	4.75035	52.3	4516	Contig	AAOBOK01
Aberdeen	NCTC5791	4.64464	52.3	4293	Complete	LS483453.1
Agona	SL483	4.83664	52.0105	4500	Complete Genome	CP001138.1
Agona	460004 2-1	4.79717	52.1	4405	Complete Genome	CP011259.2
Agona	392869-2	4.79853	52.1	4452	Complete Genome	CP015024.2
Agona	24249	4.76284	52.1	4368	Complete Genome	CP006876.1
Agona	USDA-ARS-USMARC-76332	4.76393	52.1	4415	Complete Genome	CP025445.1
Agona	USDA-ARS-USMARC-76335	4.76273	52.1	4410	Complete Genome	CP025447.1
Agona	USDA-ARS-USMARC-76338	4.7639	52.1	4413	Complete Genome	CP025450.1
Agona	USDA-ARS-USMARC-76340	4.76393	52.1	4417	Complete Genome	CP025452.1
Agona	USDA-ARS-USMARC-76333	4.79463	52.1	4453	Complete Genome	CP025446.1
Agona	USDA-ARS-USMARC-76336	4.76274	52.1	4413	Complete Genome	CP025448.1
Agona	USDA-ARS-USMARC-76337	4.76393	52.1	4413	Complete Genome	CP025449.1
Agona	USDA-ARS-USMARC-76339	4.76393	52.1	4417	Complete Genome	CP025451.1
Agona	USDA-ARS-USMARC-76341	4.84141	52.1	4512	Complete Genome	CP025453.1
Agona	USDA-ARS-USMARC-76334	4.85926	52.0682	4521	Complete Genome	CP025454.1
Anatum	ATCC BAA-1592	4.7061	52.2	4339	Complete Genome	CP007531.1
Anatum	CDC 06-0532	4.66771	52.2	4311	Complete Genome	CP007211.2
Anatum	USDA-ARS-USMARC-1175	4.7316	52.2	4383	Complete Genome	CP007483.2
Anatum	GT-38	4.94615	52.202	4594	Complete Genome	CP013226.1
Anatum	GT-01	4.99536	52.2996	4640	Complete Genome	CP013222.1
Anatum	USDA-ARS-USMARC-1736	4.8646	52.2099	4547	Complete Genome	CP014657.1
Anatum	USDA-ARS-USMARC-1765	4.95472	52.1981	4669	Complete Genome	CP014659.2
Anatum	USDA-ARS-USMARC-1783	4.8047	52.1827	4446	Complete Genome	CP014661.1
Anatum	USDA-ARS-USMARC-1727	4.98054	52.1435	4691	Complete Genome	CP014621.2
Anatum	USDA-ARS-USMARC-1676	4.67696	52.2	4316	Complete Genome	CP014620.1
Anatum	USDA-ARS-USMARC-1677	4.83639	52.2	4537	Complete Genome	CP014663.2
Anatum	USDA-ARS-USMARC-1728	4.78349	52.2	4452	Complete Genome	CP014664.1
Anatum	USDA-ARS-USMARC-1766	4.75103	52.2	4414	Complete Genome	CP014665.1
Anatum	USDA-ARS-USMARC-1781	4.6357	52.2	4268	Complete Genome	CP014666.2
Anatum	R16.0676	4.79839	52.089	4463	Complete Genome	CP029800.1
Anatum	CFSAN003959	4.71831	52.2	4388	Complete Genome	CP041184.1
Anatum	CFSAN003961	4.75286	52.2	4317	Complete Genome	CP041183.1
Bardo	SA20113257	4.84914	52.2	4554	Complete	CP019404.1
Bardo	CFSAN051030	4.82007	52.2	4552	Contig	NLBX02
Bareilly	CFSAN000189	4.80881	52.174	4419	Complete Genome	CP006053.1
Bareilly	CFSAN000661	4.8085	52.1625	4464	Complete Genome	CP039496.1
Bareilly	CFSAN000211	4.72757	52.3	4386	Complete Genome	CP039500.1
Bareilly	CFSAN000228	4.77488	52.2	4460	Complete Genome	CP039498.1
Bareilly	CFSAN000191	4.72746	52.3	4389	Complete Genome	CP032622.2
Bareilly	CFSAN001140	4.8085	52.1608	4461	Complete Genome	CP039463.1
Bareilly	CFSAN001118	4.80848	52.1625	4452	Complete Genome	CP039465.1
Bareilly	CFSAN000954	4.8085	52.1625	4465	Complete Genome	CP039482.1
Bareilly	CFSAN001115	4.80848	52.1625	4457	Complete Genome	CP039467.1
Bareilly	CFSAN001112	4.80849	52.1625	4458	Complete Genome	CP039469.1
Bareilly	CFSAN000970	4.80846	52.1625	4465	Complete Genome	CP039471.1
Bareilly	CFSAN000951	4.72656	52.2	4381	Complete Genome	CP039486.1
Bareilly	CFSAN000952	4.80848	52.1625	4461	Complete Genome	CP039484.1
Bareilly	CFSAN000968	4.9038	52.1069	4581	Complete Genome	CP039473.1
Bareilly	CFSAN000963	4.72656	52.2	4386	Complete Genome	CP039476.1
Bareilly	CFSAN000961	4.72656	52.2	4385	Complete Genome	CP039477.1
Bareilly	CFSAN000960	4.80849	52.1625	4462	Complete Genome	CP039478.1
Bareilly	CFSAN000958	4.80848	52.1625	4463	Complete Genome	CP039480.1
Bareilly	CFSAN000753	4.80837	52.1626	4460	Complete Genome	CP039487.1
Bareilly	CFSAN000700	4.8085	52.1625	4458	Complete Genome	CP039491.1
Bareilly	CFSAN000752	4.85762	52.1164	4545	Complete Genome	CP039489.1
Bareilly	CFSAN000669	4.85598	52.1286	4498	Complete Genome	CP039493.1
Bareilly	CFSAN000189	4.80852	52.1626	4426	Complete Genome	CP045753.1
Bareilly	CFSAN000752	4.90783	52.1086	4527	Complete Genome	CP045754.1
Bareilly	CFSAN000669	4.80837	52.1626	4426	Complete Genome	CP045757.1
Bareilly	CFSAN000661	4.80837	52.1626	4426	Complete Genome	CP045759.1
Bareilly	CFSAN000189	4.80662	52.1626	4406	Complete Genome	CP034177.1
Bovismorbificans	A1608	4.73679	51.9	4606	Scaffold	CQPI01
Bovismorbificans	A1668	4.73044	52.1	4510	Scaffold	CQPN01
Braenderup	NCTR730	4.89741	52.2	4567	Scaffold	NQWW01
Braenderup	CVM43205	4.66927	52.3	4360	Scaffold	JYKK01
Braenderup	ATCC BAA-664	4.75993	52.1313	4509	Chromosome	CP034773.1
Braenderup	FORC93	4.76077	52.1268	4410	Complete Genome	CP032304.1
Brandenburg	SA20113174	4.83179	52.1528	4544	Complete Genome	CP029999.1
Brandenburg	SA20064858	4.80185	52.1211	4480	Complete Genome	CP030002.1
Brandenburg	USDA-ARS-USMARC-60983	4.66203	52.2	4396	Complete Genome	CP025280.1
Cerro	CFSAN001588	4.76824	52.169	4380	Complete	CP012833.1
Cerro	87	4.5156	52.3	4205	Scaffold	LELI01
Cerro	87	4.60244	52.3	4199	Complete	CP008925.1
Choleraesuis	SC-B67	4.944	52.1737	4506	Complete Genome	AE017220.1
Choleraesuis	ATCC 10708	4.80168	52.199	4331	Complete Genome	CP012344.2
Choleraesuis	C500	4.75159	52.2	4286	Complete Genome	CP007639.1
Derby	Sa64	5.10968	51.9955	4248	Complete Genome	CP034250.1
Derby	07CR553	4.82079	52.1	4525	Scaffold	LAZB01
Derby	2013LSAL02374	5.03689	51.8	4735	Scaffold	LNCZ01
Derby	2014LSAL02547	4.88465	52.1	4568	Chromosome	CP029486.1
Derby	Sa79	4.83535	52.1	4578	Scaffold	SGWG01
Dublin	CT_02021853	4.91746	52.1454	4572	Complete Genome	CP001144.1
Dublin	ATCC 39184	4.91714	52.1454	4482	Complete Genome	CP019179.1
Dublin	CVM N53043	5.05629	52.0616	4656	Complete Genome	CP032384.1
Dublin	CVM N45955	5.00483	52.1446	4619	Complete Genome	CP032387.1
Dublin	CVM 34981	5.06752	52.1471	4687	Complete Genome	CP032390.1
Dublin	CVM 22453	5.07875	52.1335	4669	Complete Genome	CP032393.1
Dublin	CVM 22429	5.19736	52.062	4769	Complete Genome	CP032396.1
Dublin	USMARC-69838	5.02794	52.1383	4623	Complete Genome	CP032449.1
Dublin	USMARC-69840	4.99586	52.1648	4580	Complete Genome	CP032446.1
Dublin	USMARC-69807	5.01534	52.158	4633	Complete Genome	CP032379.1
Elisabethville	CFSAN064158	4.85644	52.2	4762	Contig	AAHHTA01
Elisabethville	CFSAN064164	4.85165	52.2	4645	Contig	AAOBVN01
Elisabethville	PNUSAS011933	4.89684	52.2	4693	Contig	AAOOAL01
Elisabethville	CFSAN064162	4.88075	52.2	4695	Contig	AAOPCQ01
Elisabethville	CFSAN064159	4.85877	52.2	4652	Contig	AAPJXS01
Enteritidis	P125109	4.68585	52.2	4304	Complete Genome	AM933172.1
Enteritidis	77-1427	4.71868	52.0968	4338	Complete Genome	CP007598.1
Enteritidis	CDC_2010K-0968	4.73903	52.1975	4554	Complete Genome	CP007528.1
Enteritidis	18569	4.74533	52.1962	4363	Complete Genome	CP011394.1
Enteritidis	Durban	4.7383	52.1975	4393	Complete Genome	CP007507.1
Enteritidis	EC20121175	4.67995	52.2	4287	Complete Genome	CP007269.2
Enteritidis	EC20121178	4.68585	52.2	4306	Complete Genome	CP007271.2
Enteritidis	EC20121179	4.68585	52.2	4305	Complete Genome	CP007272.2
Enteritidis	EC20121180	4.68585	52.2	4305	Complete Genome	CP007273.2
Enteritidis	EC20120005	4.67929	52.2	4291	Complete Genome	CP007267.2
Enteritidis	EC20110361	4.68291	52.2	4285	Complete Genome	CP007263.1
Enteritidis	EC20110360	4.67862	52.2	4286	Complete Genome	CP007258.1
Enteritidis	EC20110359	4.71147	52.2	4322	Complete Genome	CP007259.1
Enteritidis	EC20110358	4.67869	52.2	4286	Complete Genome	CP007260.1
Enteritidis	EC20110357	4.67842	52.2	4291	Complete Genome	CP007261.1
Enteritidis	EC20110356	4.68281	52.2	4294	Complete Genome	CP007262.1
Enteritidis	SA19981857	4.68585	52.2	4303	Complete Genome	CP007288.2
Enteritidis	SA19992322	4.68585	52.2	4299	Complete Genome	CP007291.2
Enteritidis	SA19994216	4.68585	52.2	4305	Complete Genome	CP007292.2
Enteritidis	SA19960848	4.68585	52.2	4303	Complete Genome	CP007280.2
Enteritidis	SA19970510	4.68585	52.2	4302	Complete Genome	CP007282.2
Enteritidis	SA19970769	4.68585	52.2	4303	Complete Genome	CP007283.2
Enteritidis	SA19980677	4.68585	52.2	4298	Complete Genome	CP007285.2
Enteritidis	SA19981522	4.68585	52.2	4302	Complete Genome	CP007286.2
Enteritidis	SA20094352	4.68585	52.2	4302	Complete Genome	CP007312.2
Enteritidis	EC20121177	4.68585	52.2	4301	Complete Genome	CP007333.2
Enteritidis	EC20120002	4.67942	52.2	4292	Complete Genome	CP007329.2
Enteritidis	SA20082034	4.68566	52.2	4304	Complete Genome	CP007425.2
Enteritidis	EC20120200	4.68585	52.2	4298	Complete Genome	CP007434.2
Enteritidis	EC20110354	4.71116	52.2	4326	Complete Genome	CP007175.1
Enteritidis	EC20120008	4.71192	52.2	4297	Complete Genome	CP007245.1
Enteritidis	EC20100101	4.65416	52.2	4262	Complete Genome	CP007246.1
Enteritidis	EC20110221	4.70903	52.2	4324	Complete Genome	CP007247.1
Enteritidis	EC20090698	4.681	52.2	4292	Complete Genome	CP007248.1
Enteritidis	EC20090641	4.71231	52.2	4326	Complete Genome	CP007249.2
Enteritidis	EC20110355	4.68184	52.2	4291	Complete Genome	CP007250.1
Enteritidis	EC20111175	4.67981	52.2	4287	Complete Genome	CP007252.1
Enteritidis	EC20111174	4.6838	52.2	4287	Complete Genome	CP007253.1
Enteritidis	EC20111095	4.67995	52.2	4287	Complete Genome	CP007254.1
Enteritidis	EC20100325	4.68585	52.2	4302	Complete Genome	CP007360.2
Enteritidis	OLF-SE7-100819	4.71094	52.2	4312	Complete Genome	CP009089.1
Enteritidis	OLF-SE8-1021710	4.66728	52.2	4311	Complete Genome	CP009090.1
Enteritidis	OLF-SE10-10052	4.70989	52.2	4311	Complete Genome	CP009092.1
Enteritidis	OLF-SE11-10058	4.70274	52.2	4333	Complete Genome	CP009093.1
Enteritidis	OLF-SE3-98983-4	4.67913	52.2	4287	Complete Genome	CP009085.2
Enteritidis	OLF-SE2-98984-6	4.67913	52.2	4334	Complete Genome	CP009084.2
Enteritidis	OLF-SE4-0317-8	4.67838	52.2	4288	Complete Genome	CP009086.1
Enteritidis	OLF-SE5-1104-2	4.67857	52.2	4289	Complete Genome	CP009087.1
Enteritidis	OLF-SE1-1019-1	4.67891	52.2	4292	Complete Genome	CP009083.1
Enteritidis	OLF-SE6-00219-16	4.67762	52.2	4247	Complete Genome	CP009088.1
Enteritidis	SEJ	4.7383	52.1975	4359	Complete Genome	CP008928.1
Enteritidis	SEE1	4.67837	52.2	4231	Complete Genome	CP011790.1
Enteritidis	SEE2	4.67783	52.2	4198	Complete Genome	CP011791.1
Enteritidis	FORC_007	4.78191	52.1173	4448	Complete Genome	CP009768.1
Enteritidis	CMCC50041	4.7357	52.1975	4396	Complete Genome	CP013097.1
Enteritidis	OLF-00D989 87-1	4.74433	52.2011	4409	Complete Genome	CP011942.1
Enteritidis	CFSAN051873	4.73849	52.1975	4359	Complete Genome	CP022003.1
Enteritidis	CFSAN033543	4.73876	52.1975	4357	Complete Genome	CP020825.1
Enteritidis	CFSAN033541	4.73844	52.1975	4358	Complete Genome	CP020823.1
Enteritidis	FORC_052	4.68625	52.2	4305	Complete Genome	CP016754.1
Enteritidis	56-3991	4.73749	52.1975	4363	Complete Genome	CP018635.1
Enteritidis	74-1357	4.81687	52.1074	4433	Complete Genome	CP018642.1
Enteritidis	77-2980	4.68609	52.2	4200	Complete Genome	CP018644.1
Enteritidis	81-1706	4.94401	51.9975	4534	Complete Genome	CP018655.1
Enteritidis	92-0392	5.02855	52.1187	4699	Complete Genome	CP018657.1
Enteritidis	93-0639	4.73868	52.1975	4318	Complete Genome	CP018659.1
Enteritidis	95-0621	4.79096	52.1303	4382	Complete Genome	CP018661.1
Enteritidis	81-1705	4.99161	52.0698	4612	Complete Genome	CP018651.1
Enteritidis	SJTUF10978	4.73936	52.1962	4374	Complete Genome	CP015524.1
Enteritidis	SJTUF10984	4.73916	52.1962	4376	Complete Genome	CP015526.1
Enteritidis	SE86	4.68572	52.2	4307	Complete Genome	CP019681.1
Enteritidis	ATCC BAA-708	4.73785	52.1962	4339	Complete Genome	CP025554.1
Enteritidis	PIR00532	4.77544	52.1269	4413	Complete Genome	CP025559.1
Enteritidis	FORC_075	4.74226	52.1181	4379	Complete Genome	CP023475.1
Enteritidis	NCM 61	4.73913	52.1962	4193	Complete Genome	CP032851.1
Enteritidis	SAP18-0432	4.7397	52.1975	4410	Complete Genome	CP040644.1
Enteritidis	SAP18-H9654	4.73888	52.1975	4406	Complete Genome	CP040646.1
Enteritidis	SJTUF12519v2	4.95801	51.8844	4625	Complete Genome	CP041173.1
Enteritidis	SJTUF12367v2	4.85113	52.2148	4543	Complete Genome	CP041176.1
Enteritidis	PT1	4.74496	52.1962	4418	Complete Genome	CP043433.1
Enteritidis	NCCP 16206	4.774	52.1948	4341	Complete Genome	CP041973.1
Give	S5-487	4.55258	52.3	5052	Contig	AFCM01
Give	CFSAN059885	4.61639	52.2	4266	Contig	NPME01
Give	FSIS11704305	4.59647	64.2	4137	Contig	AAMTYH01
Give	PNUSAS023493	4.73749	52.2	4444	Contig	AAMUQU01
Give	FSIS11705389	4.62923	60.8	4481	Contig	AAMVWZ01
Give	NCTC5778	4.63806	52.2	4296	Complete	LS483463.1
Haardt	CVM-N28597	4.64902	52.4	4458	Contig	AAHJLG01
Haardt_Blockley	NCTR341	4.83491	52.1	4509	Scaffold	NQWU01
Haardt_Blockley	NCTR361	4.81412	52.1	4500	Scaffold	NQWO01
Hadar	ABBSB1020-2	4.77555	52.2	4414	Scaffold	LAPA01
Hadar	ABBSB1121-1	4.66927	52.2	4313	Scaffold	LAPE01
Hadar	12-2388	4.7035	52.2312	4290	Complete	CP038595.1
Hadar_Istanbul	BCW_2704	4.82876	52.2	4530	Contig	MYCF01
Heidelberg	SL476	4.98351	52.069	4687	Complete Genome	CP001120.1
Heidelberg	B182	4.78805	52.1137	4403	Complete Genome	CP003416.1
Heidelberg	CFSAN002069	4.93199	52.1204	4567	Complete Genome	CP005390.2
Heidelberg	41578	4.95148	52.1153	4604	Complete Genome	CP004086.1
Heidelberg	SARA35	4.75121	52.2	4366	Complete Genome	CP019176.1
Heidelberg	CFSAN002064	4.82156	52.114	4447	Complete Genome	CP005995.1
Heidelberg	FDAARGOS_54	4.75128	52.2	4430	Complete Genome	CP026976.1
Heidelberg	SA02DT10168701	4.88816	52.0686	4540	Complete Genome	CP012921.1
Heidelberg	12-4374	4.99246	52.0698	4665	Complete Genome	CP012924.1
Heidelberg	N13-01290	5.15749	51.887	4816	Complete Genome	CP012930.1
Heidelberg	SH12-007	4.79124	52.1149	4475	Complete Genome	CP016504.1
Heidelberg	SH12-003	4.79124	52.1149	4475	Complete Genome	CP016507.1
Heidelberg	11-004736-1-7	4.88814	52.0686	4596	Complete Genome	CP016514.1
Heidelberg	CE-R2-11-0435	4.888	52.0686	4599	Complete Genome	CP016517.1
Heidelberg	SA01AB09084001	4.88537	52.0784	4593	Complete Genome	CP016530.1
Heidelberg	SA02DT09004001	4.89199	52.0709	4591	Complete Genome	CP016521.1
Heidelberg	09-036813-1A	5.06248	51.8292	4754	Complete Genome	CP016525.1
Heidelberg	A3EZ223	4.78892	52.1134	4472	Complete Genome	CP016563.1
Heidelberg	AMR588-04-00435	4.7914	52.1145	4471	Complete Genome	CP016573.1
Heidelberg	SH13-006	4.78803	52.1134	4471	Complete Genome	CP016579.1
Heidelberg	A3ES40	4.78892	52.1134	4473	Complete Genome	CP016561.1
Heidelberg	AMR588-04-00320	4.89069	52.0697	4599	Complete Genome	CP016569.1
Heidelberg	AMR588-04-00318	4.8904	52.0697	4596	Complete Genome	CP016565.1
Heidelberg	AMR588-04-00437	4.7914	52.1145	4472	Complete Genome	CP016576.1
Heidelberg	SH13-004	4.78803	52.1134	4470	Complete Genome	CP016586.1
Heidelberg	5	4.94913	52.0792	4691	Complete Genome	CP031359.1
Heidelberg	CFSAN067218	4.95499	52.1086	4674	Complete Genome	CP028311.1
Heidelberg	SL-312	4.95471	52.1297	4672	Complete Genome	CP043214.1
Heidelberg	41578	4.95184	52.1153	4615	Complete Genome	CP045762.1
Hindmarsh	CVM N30673	4.79118	52.1	4557	Contig	JYUT01
I 4,[5],12:i:-	USDA15WA-1	5.03128	52.2	4767	Complete Genome	CP040686.1
I 4,[5],12:i:-	PNCS014875	4.99683	52.2	4691	Complete Genome	CP037882.1
I 4,[5],12:i:-	PNCS009991	5.07693	52.1108	4790	Complete Genome	CP037881.1
I 4,[5],12:i:-	A65HEB1	5.04569	52.1	4830	Contig	QBFS01
I 4,[5],12:i:-	B51HEB1.2	4.94276	52.2	4702	Contig	QBFV01
I 4,[5],12:i:-	B19CEB2.1	4.95639	52.2	4725	Contig	QBFU01
I 4,[5],12:i:-	B68HEB2.1	4.94424	52.2	4704	Contig	QBFW01
I 4,[5],12:i:-	B9HEB1.1	4.97186	52.2	4748	Contig	QBFT01
I 4,[5],12:i:-	B87HEB1.1	4.95694	52.1	4724	Contig	QBFY01
I 4,[5],12:i:-	C6C1	4.97549	52.2	4743	Contig	QBFZ01
I 4,[5],12:i:-	B70HEB1.1	5.04535	52.1	4827	Contig	QBFX01
I 4,[5],12:i:-	C12C1	4.97302	52.2	4749	Contig	QBGA01
I 4,[5],12:i:-	C55H1	4.98599	52.2	4763	Contig	QBGB01
I 4,[5],12:i:-	E58H1	4.98084	52.1	4752	Contig	QBGF01
I 4,[5],12:i:-	E55H1	4.9806	52.1	4752	Contig	QBGE01
I 4,[5],12:i:-	E51C1	4.98335	52.1	4762	Contig	QBGC01
I 4,[5],12:i:-	E53H1	4.97961	52.1	4758	Contig	QBGD01
I 4,[5],12:i:-	E61C1	4.9842	52.1	4761	Contig	QBGG01
I 4,[5],12:i:-	E62H2	4.98196	52.1	4755	Contig	QBGH01
I 4,[5],12:i:-	E64C1	4.98269	52.1	4753	Contig	QBGI01
I 4,[5],12:i:-	E68C1	4.98006	52.1	4752	Contig	QBGL01
I 4,[5],12:i:-	E65H1	4.9819	52.1	4759	Contig	QBGJ01
I 4,[5],12:i:-	E67H1	4.9816	52.1	4753	Contig	QBGK01
I 4,[5],12:i:-	E68C3	4.98383	52.1	4760	Contig	QBGN01
I 4,[5],12:i:-	E68C2	4.98171	52.1	4753	Contig	QBGM01
I 4,[5],12:i:-	E72H1	4.98236	52.1	4759	Contig	QBGQ01
I 4,[5],12:i:-	E69C1	4.98199	52.1	4760	Contig	QBGO01
I 4,[5],12:i:-	E72C1	4.98175	52.1	4759	Contig	QBGP01
I 4,[5],12:i:-	E74C1	4.97867	52.2	4756	Contig	QBGR01
I 4,[5],12:i:-	E83C1	4.9778	52.2	4749	Contig	QBGS01
I 4,[5],12:i:-	E93C1	4.98291	52.2	4758	Contig	QBGU01
I 4,[5],12:i:-	E97C1	4.9778	52.2	4745	Contig	QBGV01
I 4,[5],12:i:-	F62C1	4.9566	52.2	4726	Contig	QBGW01
I 4,[5],12:i:-	F63H1	4.95884	52.2	4723	Contig	QBGX01
I 4,[5],12:i:-	F63H2	4.95643	52.1	4718	Contig	QBGY01
I 4,[5],12:i:-	F63H3	4.95616	52.2	4716	Contig	QBGZ01
I 4,[5],12:i:-	F64H1	4.96187	52.1	4730	Contig	QBHA01
I 4,[5],12:i:-	F64H2	4.9604	52.2	4731	Contig	QBHB01
I 4,[5],12:i:-	F64H3	4.96344	52.2	4730	Contig	QBHC01
I 4,[5],12:i:-	F65H2	4.95971	52.2	4722	Contig	QBHE01
I 4,[5],12:i:-	F65H1	4.96051	52.2	4726	Contig	QBHD01
I 4,[5],12:i:-	F65H3	4.97034	52.1	4733	Contig	QBHF01
I 4,[5],12:i:-	F70H1	5.23933	51.9	5020	Contig	QBHG01
I 4,[5],12:i:-	F70H2	5.23419	51.9	5013	Contig	QBHH01
I 4,[5],12:i:-	F70H3	5.23724	51.9	5016	Contig	QBHI01
I 4,[5],12:i:-	F72H1	4.96175	52.1	4729	Contig	QBHJ01
I 4,[5],12:i:-	F72H3	4.95592	52.2	4719	Contig	QBHL01
I 4,[5],12:i:-	F72H2	4.96093	52.2	4727	Contig	QBHK01
I 4,[5],12:i:-	F73C1	4.96153	52.2	4726	Contig	QBHM01
Infantis	FSIS1502169	5.05025	52.1784	4691	Complete Genome	CP016406.1
Infantis	FSIS1502916	5.05063	52.1787	4692	Complete Genome	CP016408.1
Infantis	N55391	5.04393	52.1744	4687	Complete Genome	CP016410.1
Infantis	CVM44454	5.04324	52.1809	4689	Complete Genome	CP016412.1
Infantis	FARPER-219	5.08978	52.0362	4567	Complete Genome	CP038507.1
Infantis	119944	5.01104	52.1748	4608	Complete Genome	CP047881.1
Infantis	SPE102	4.99364	52.1699	4656	Chromosome	CP040164.1
Infantis	SBO53	5.006	52.0846	4673	Chromosome	CP040061.1
Infantis	SPE100	5.00552	52.1697	4668	Chromosome	CP040063.1
Infantis	SPE55	4.96526	52.1668	4624	Chromosome	CP040065.1
Infantis	VNSEC003	5.04901	52.1789	4633	Complete	CP039441.1
Infantis	VNSEC002	5.04902	52.1789	4625	Complete	CP039443.1
Infantis	VNSEC001	5.04902	52.1789	4633	Complete	CP039445.1
Javiana	FARPER-220	4.65111	52.2	4143	Complete Genome	CP038233.1
Javiana	ATCC BAA-1593	4.54724	52.2	4221	Contig	AHUW01
Javiana	PRS_2010_0720	4.73795	52.1	4473	Contig	AOZB01
Javiana	CVM N42337	4.63573	52.1	4354	Contig	JYZM01
Javiana	CFSAN000905	4.58063	52.1	4300	Contig	MAIX01
Javiana	FLDOH-11	4.56077	52.2	4270	Contig	MKLX01
Javiana	FLUFL-578	4.558	52.2	4271	Contig	MKMA01
Javiana	FLUFL-572	4.55987	52.2	4266	Contig	MKLY01
Javiana	FLUFL-774	4.55828	52.2	4273	Contig	MKLZ01
Javiana	CFSAN051012	4.7607	52.1	4484	Contig	QBII01
Javiana	255	4.5242	52.2	4286	Contig	QDKW01
Javiana	218	4.71715	52.1	4500	Contig	QDMH01
Javiana	210	4.74424	52.1	4525	Contig	QDMP01
Javiana	194	4.64267	52.1	4426	Contig	QDNF01
Javiana	191	4.62182	52.1	4337	Contig	QDNI01
Javiana	33	4.62486	52.1	4340	Contig	QDTH01
Javiana	34	4.53379	52.2	4245	Contig	QDTG01
Javiana	31	4.62194	52.1	4339	Contig	QDTJ01
Javiana	7	4.62643	52.1	4342	Contig	QDUH01
Javiana	171	4.59992	52.1	4298	Contig	QDOC01
Javiana	89	4.67023	52.1	4418	Contig	QDRD01
Javiana	80	4.48969	52.3	4202	Contig	QDRM01
Javiana	81	4.59787	52.2	4333	Contig	QDRL01
Javiana	41	4.57443	52.3	4284	Contig	QDSZ01
Javiana	PSU-2363	4.54112	52.2	4290	Contig	AAQPZJ01
Kedougou	CFSAN039534	5.02296	51.8	4759	Contig	MEKD01
Kedougou	787508	4.7415	52.1	4461	Contig	AAQNOS01
Kentucky	PU131	4.90033	52.2	4503	Complete Genome	CP026327.1
Kentucky	161365	4.90002	52.1929	4521	Complete Genome	CP043664.1
Kentucky	162835	4.85593	52.0985	4475	Complete Genome	CP043667.1
Kottbus	841904	4.70597	52.1	4387	Contig	AAPRIT01
Kottbus	315687	4.71347	52.1	4395	Contig	AAQPOH01
Litchfield	CVM N45400	4.62665	52.2	4321	Contig	LHGE01
Litchfield	CVM N46829	4.62861	52.2	4326	Contig	LHIG01
Litchfield	CVM N46836	4.62589	52.2	4318	Contig	LHIM01
Litchfield	CVM N46837	4.62411	52.2	4319	Contig	LHIN01
Litchfield	CVM N29367	4.5811	52.2	4272	Contig	JYUE01
Litchfield	NY_FSL S10-955	4.75032	52.2	4496	Contig	NBRY01
Livingstone	BCW_2869	4.87559	51.9	4518	Contig	MXWT01
Livingstone	FDA436926	4.88879	51.9	4748	Contig	RSIG01
Livingstone	291733	4.71845	52.2	4580	Contig	AAABIM01
Livingstone	760252	4.68181	52.2	4391	Contig	AAFKNU01
Livingstone	FDA586004	4.7205	52.2	4456	Contig	AAPYWH01
London	CFSAN001081	4.24042	53.2	4999	Contig	APAI01
London	CVM N38882	4.87886	51.8	4579	Contig	JYXN01
Madelia	NCTC6482	4.60782	52.4	4727	Contig	UGXY01
Manhattan	111113	4.6841	52.2	4374	Contig	CBKW02
Manhattan	CFSAN001078	4.61339	52.5	4352	Contig	APAL01
Manhattan	SA20034532	4.63442	52.2	4256	Contig	LHTB01
Manhattan	SA20084699	4.8026	52.2823	4393	Complete Genome	CP022497.1
Manhattan	213	4.73543	52.2	4496	Contig	QDMM01
Mbandaka	SA20026234	4.79629	52.2	4422	Complete Genome	CP022489.1
Mbandaka	CFSAN076213	4.70967	52.3	4473	Complete Genome	CP033343.1
Meleagridis	47	4.77475	52.2	4211	Contig	AOYN01
Meleagridis	73	4.80422	52.1	4480	Contig	QDRT01
Meleagridis	67	4.79609	52.2	4471	Contig	QDRZ01
Minnesota	ATCC 49284	4.59239	52.2	4212	Complete Genome	CP019184.1
Minnesota	SAL65505	4.7444	52.0523	4434	Scaffold	LXWM01
Minnesota	CFSAN017963	5.00483	52.2846	4630	Complete Genome	CP017720.1
Mississippi	A4-633	4.62641	52.2	5080	Contig	AFCR01
Mississippi	25	4.65714	52.2	4308	Contig	QDTP01
Mississippi	SAL-19-VL-SD-NC-0011	4.62362	52.3	4306	Contig	AAQOAA01
Montevideo	507440-20	4.69437	52.2	4365	Complete Genome	CP007530.1
Montevideo	CDC 2012K-1544	4.72614	52.1	4347	Complete Genome	CP017977.1
Montevideo	CDC 2010K-0257	4.81417	52.1826	4419	Complete Genome	CP020912.1
Montevideo	531954	4.6944	52.2	4360	Complete Genome	CP029035.1
Montevideo	CFSAN051296	4.69437	52.2	4304	Complete Genome	CP029336.1
Muenchen	LG24	5.26775	52.0836	4897	Complete	CP045056.1
Muenchen	LG25	5.22736	52.1344	4850	Complete	CP045059.1
Muenchen	LG26	5.26772	52.0836	4892	Complete	CP045063.1
Muenster	CFSAN001301	4.75601	52.2	4418	Complete Genome	CP019201.1
Muenster	315	4.97282	51.9579	4689	Complete Genome	CP019198.1
Newington	261358	4.75806	52.1	4676	Contig	AAAATD01
Newington	265288	4.78363	52.1	4712	Contig	AAHNGM01
Ohio	CFSAN001079	4.74153	52.4	4422	Contig	APAK01
Ohio	CVM N44711	4.68741	52.2	4370	Contig	LHFR01
Ohio	CVM N29382	4.69509	52.1	4390	Contig	JYUJ01
Ohio	SA20120345	4.85577	52.1525	4522	Complete Genome	CP030024.1
Oranienburg	CFSAN001285	4.64888	52.1	4262	Complete Genome	CP019197.1
Oranienburg	CFSAN076211	4.65113	52.1	4409	Complete Genome	CP033344.1
Panama	ATCC 7378	4.55558	52.3	4138	Complete Genome	CP012346.1
Panama	SA20030878	4.80321	51.9	4426	Contig	LHTD01
Panama	NCTC13172	4.64887	52.1	4258	Contig	UGYA01
Paratyphi A	CMCC 50973	4.59902	52.2	4104	Complete Genome	CP009049.1
Paratyphi A	CMCC 50503	4.61237	52.1	4194	Complete Genome	CP009559.1
Paratyphi A	FDAARGOS_368	4.588	52.2	4182	Complete Genome	CP023508.1
Paratyphi B	ATCC 19940	4.69094	52.3	4378	Contig	AOYD01
Paratyphi B	ATCC 10719	4.69447	52.2	4356	Contig	AOYF01
Paratyphi B	SARA61	4.72276	52.1	4416	Contig	AYDQ01
Paratyphi B	FSE0053	4.91859	52.2	4704	Contig	AAQNDD01
Paratyphi C	RKS4594	4.88849	52.2068	4402	Complete Genome	CP000857.1
Poona	2015K-0961	4.53915	52.3	4203	Contig	PDBD01
Poona	PTVS026	4.70724	52.1	4399	Contig	PDBL01
Pullorum	ATCC 9120	4.78149	52.2199	4206	Complete	CP012347.1
Pullorum	13036	4.75084	52.2	4266	Contig	AYDA01
Pullorum	19945	4.72892	52.2	4194	Contig	AOYI01
Pullorum	S4037-07	4.90178	52.2	4328	Contig	LHTF01
Reading	CVM N45396	4.61829	52.2	4321	Contig	LHGA01
Reading	CVM N46858	4.64576	52.2	4352	Contig	LHJD01
Reading	CVM N48684	4.64832	52.2	4356	Contig	LHKG01
Reading	CVM N51247	4.65914	52.2	4371	Contig	LHML01
Reading	CVM N51261	4.61845	52.2	4319	Contig	LHMZ01
Reading	CVM N29378	4.62737	52.2	4335	Contig	JYUH01
Reading	CVM N40375	4.64117	52.1	4343	Contig	JYYJ01
Reading	CVM N43241	4.64637	52.2	4355	Contig	JZAK01
Rissen	150	4.89425	52.1	4528	Contig	AHUI01
Rissen	GJ0703-2	4.9356	52.1003	4544	Complete	CP043509.1
Saintpaul	SA20031783	4.90689	52.2785	4542	Complete	CP022491.1
Saintpaul	SGB23	5.04643	51.9634	4676	Complete	CP023166.1
Schwarzengrund	12888	4.90993	51.8762	4591	Complete Genome	CP045447.1
Schwarzengrund	9355	4.91102	51.8762	4594	Complete Genome	CP045444.1
Senftenberg	NCTC10384	4.76309	52.0542	4346	Complete Genome	LN868943.1
Senftenberg	361154004	5.11478	51.6998	4748	Complete Genome	CP029036.1
Senftenberg	AR_0127	5.16369	51.9761	4868	Complete Genome	CP032194.1
Senftenberg	SA20061017	4.86332	51.9835	4581	Complete Genome	CP038591.1
Senftenberg	SA20130280	4.86334	51.9836	4581	Complete Genome	CP038593.1
Senftenberg	11-5006	4.8409	51.9995	4533	Complete Genome	CP038601.1
Singapore	BCW_2852	4.80339	52.2	4474	Contig	MXXJ01
Singapore	BCW_2780	4.66281	52.2	4322	Contig	MXZN01
Singapore	VA-WGS-00353	4.76338	52.2	4431	Contig	NMON01
Stanley	sg_wt8	4.92435	52.1	4615	Complete Genome	CP036167.1
Stanley	NCTC5716	4.79104	52.2	4480	Complete Genome	LS483434.1
Stanley	UPM 517	4.73677	52.2	4445	Scaffold	CAAHDM01
Tennessee	TXSC_TXSC08-19	4.86441	52.2	4522	Complete Genome	CP007505.1
Tennessee	CFSAN001387	4.94397	52.1667	4600	Complete Genome	CP014994.1
Tennessee	CFSAN070645	4.86259	52.3	4267	Complete Genome	CP024164.1
Tennessee	CFSAN070643	4.81355	52.3	4369	Complete Genome	CP024168.1
Tennessee	PIR00537	4.84081	52.2	4447	Complete Genome	CP025217.1
Tennessee	ATCC 10722	4.77455	52.2	4383	Complete Genome	CP025218.1
Tennessee	CFSAN076210	4.94397	52.1667	4673	Complete Genome	CP033345.1
Thompson	RM6836	4.70765	52.2	4363	Complete Genome	CP006717.1
Thompson	ATCC 8391	4.69043	52.3	4297	Complete Genome	CP011396.1
Thompson	RM1984	4.70871	52.2	4327	Complete Genome	CP012513.1
Thompson	RM1986	4.70136	52.2	4329	Complete Genome	CP012514.1
Thompson	CFSAN000738	4.7107	52.2	4353	Complete Genome	CP019196.1
Thompson	HFCDC-SM-846	4.90792	52.3343	4575	Complete Genome	CP028729.1
Thompson	SH11G0791	4.90923	52.3344	4633	Complete Genome	CP041171.1
Thompson	NCTC5740	4.70748	52.2	4374	Complete Genome	LS483419.1
Thompson	NCTC8496	4.75743	52.2	4121	Complete Genome	LS483493.1
Typhi	Ty2	4.79196	52.1	4348	Complete Genome	AE014613.1
Typhi	CT18	5.13371	51.8776	4473	Complete Genome	AL513382.1
Typhi	P-stx-12	4.94978	51.8911	4498	Complete Genome	CP003278.1
Typhi	Ty21a	4.79196	52	4395	Complete Genome	CP002099.1
Typhi	PM016/13	4.79355	52	4345	Complete Genome	CP012091.1
Typhi	B/SF/13/03/195	4.79899	52	4249	Complete Genome	CP012151.1
Typhi	Ty21a	4.79134	52	4320	Complete Genome	CP023975.1
Typhi	311189_221186	5.00027	51.8129	4709	Complete Genome	CP029923.1
Typhi	311189_220186	5.00044	51.8135	4707	Complete Genome	CP029886.1
Typhi	311189_219186	5.00145	51.8134	4709	Complete Genome	CP029911.1
Typhi	311189_217103	4.77847	52.1	4477	Complete Genome	CP029927.1
Typhi	311189_216103	4.90613	52.0674	4647	Complete Genome	CP029928.1
Typhi	311189_215186	4.99952	51.8134	4703	Complete Genome	CP029930.1
Typhi	311189_214186	4.99994	51.8133	4705	Complete Genome	CP029933.1
Typhi	311189_213186	4.99994	51.8136	4708	Complete Genome	CP029936.1
Typhi	311189_212186	5.00189	51.8134	4703	Complete Genome	CP029944.1
Typhi	311189_211186	4.78619	52	4481	Complete Genome	CP029945.1
Typhi	311189_210186	5.00433	51.8121	4710	Complete Genome	CP029946.1
Typhi	311189_208186	5.00062	51.8132	4706	Complete Genome	CP029949.1
Typhi	311189_208103	4.78309	52.1	4479	Complete Genome	CP029932.1
Typhi	311189_207186	5.00143	51.8136	4706	Complete Genome	CP029938.1
Typhi	311189_206186	5.00228	51.8145	4705	Complete Genome	CP029940.1
Typhi	311189_205186	4.92803	52.0675	4682	Complete Genome	CP029950.1
Typhi	311189_204186	5.00216	51.8131	4705	Complete Genome	CP029954.1
Typhi	311189_202186	5.01729	51.9094	4746	Complete Genome	CP029956.1
Typhi	343077_260153	4.87558	51.9943	4564	Complete Genome	CP029861.1
Typhi	343077_255118	4.7745	52.1	4485	Complete Genome	CP029907.1
Typhi	343077_228157	4.91411	52.0674	4638	Complete Genome	CP029864.1
Typhi	343077_228140	4.8973	52.0673	4644	Complete Genome	CP029866.1
Typhi	343077_215174	4.87756	51.9943	4564	Complete Genome	CP029868.1
Typhi	343077_214162	4.81403	52	4521	Complete Genome	CP029862.1
Typhi	343077_214135	4.87505	51.9925	4562	Complete Genome	CP029872.1
Typhi	343077_213147	5.0043	52.068	4790	Complete Genome	CP029897.1
Typhi	343077_212159	4.79547	52.1	4523	Complete Genome	CP029870.1
Typhi	343077_212138	4.77456	52.1	4481	Complete Genome	CP029919.1
Typhi	343077_211171	4.87472	51.9943	4562	Complete Genome	CP029873.1
Typhi	343076_294172	4.91588	52.0674	4638	Complete Genome	CP029888.1
Typhi	343076_269157	4.79111	52.1	4510	Complete Genome	CP029881.1
Typhi	343076_253155	4.89829	52.0673	4635	Complete Genome	CP029890.1
Typhi	343076_252143	4.91499	52.0674	4640	Complete Genome	CP029892.1
Typhi	343076_249107	4.87574	51.9925	4563	Complete Genome	CP029913.1
Typhi	343076_248190	4.77382	52.1	4486	Complete Genome	CP029882.1
Typhi	343076_241106	4.7757	52.1	4485	Complete Genome	CP029899.1
Typhi	343076_232188	4.90733	52.0674	4631	Complete Genome	CP029900.1
Typhi	343076_227128	4.90691	52.0674	4630	Complete Genome	CP029875.1
Typhi	343076_217103	4.77578	52.1	4487	Complete Genome	CP029914.1
Typhi	343076_202113	4.90597	52.0674	4633	Complete Genome	CP029915.1
Typhi	311189_291186	4.807	52.1	4505	Complete Genome	CP029894.1
Typhi	311189_282186	4.90666	52.0674	4629	Complete Genome	CP029920.1
Typhi	311189_269186	4.78208	52	4477	Complete Genome	CP029922.1
Typhi	311189_268186	4.91439	52.0674	4637	Complete Genome	CP029883.1
Typhi	311189_268103	4.89263	52.0566	4632	Complete Genome	CP029902.1
Typhi	311189_256186	4.80038	52.1	4499	Complete Genome	CP029917.1
Typhi	311189_255186	4.80868	52.1	4507	Complete Genome	CP029885.1
Typhi	311189_252186	4.99909	51.9088	4705	Complete Genome	CP029896.1
Typhi	311189_232103	4.77837	52.1	4475	Complete Genome	CP029918.1
Typhi	311189_231186	4.91414	52.0674	4638	Complete Genome	CP029904.1
Typhi	311189_224186	4.99975	51.8133	4704	Complete Genome	CP029878.1
Typhi	311189_223186	4.99836	51.8154	4702	Complete Genome	CP029880.1
Typhi	311189_222186	4.84272	52.1	4581	Complete Genome	CP029909.1
Typhi	343078_273110	4.90785	52.0674	4633	Complete Genome	CP029846.1
Typhi	343078_256191	4.79589	52.1	4523	Complete Genome	CP029959.1
Typhi	343078_251131	4.90645	52.0674	4627	Complete Genome	CP029960.1
Typhi	343078_228140	4.8766	51.9962	4563	Complete Genome	CP029962.1
Typhi	343078_223175	4.87455	51.9925	4564	Complete Genome	CP029964.1
Typhi	343078_211126	4.90645	52.0674	4630	Complete Genome	CP029848.1
Typhi	343078_203125	4.90852	52.0674	4633	Complete Genome	CP029850.1
Typhi	343078_201101	4.78224	52.1	4478	Complete Genome	CP029852.1
Typhi	343077_292148	4.80059	52.1	4502	Complete Genome	CP029855.1
Typhi	343077_286126	4.90433	52.0674	4623	Complete Genome	CP029856.1
Typhi	343077_285138	4.90763	52.0674	4632	Complete Genome	CP029858.1
Typhi	343077_281186	4.87292	52.0073	4615	Complete Genome	CP029853.1
Typhi	343077_278127	4.80724	52.1	4507	Complete Genome	CP029863.1
Typhi	343077_267164	4.77539	52.1	4484	Complete Genome	CP029906.1
Typhi	311189_218186	5.00383	51.8134	4707	Complete Genome	CP029925.1
Typhi	311189_201186	5.00039	51.8135	4707	Complete Genome	CP029958.1
Typhi	311189_239103	4.77886	52.1	4479	Complete Genome	CP029908.1
Typhi	311189_203186	5.00341	51.8134	4709	Complete Genome	CP029942.1
Typhi	311189_209186	4.78225	52.1	4481	Complete Genome	CP029952.1
Typhi	311189_217186	5.10602	51.8817	4837	Complete Genome	CP029646.1
Typhi	LXYSH	4.78089	52.1	4477	Complete Genome	CP030936.1
Typhi	4316STDY6559669	4.83901	52.1	4478	Complete Genome	LR590081.1
Typhi	4316STDY6559672	4.83712	52.1	4484	Complete Genome	LR590082.1
Typhimurium	LT2	4.95138	52.2171	4548	Complete Genome	AE006468.2
Typhimurium	14028S	4.9641	52.217	4620	Complete Genome	CP001363.1
Typhimurium	ST4/74	5.06745	52.1975	4739	Complete Genome	CP002487.1
Typhimurium	SL1344	5.06745	52.1975	4738	Complete Genome	FQ312003.1
Typhimurium	UK-1	4.91115	52.2152	4559	Complete Genome	CP002614.1
Typhimurium	798	4.9701	52.217	4638	Complete Genome	CP003386.1
Typhimurium	T000240	5.06999	52.2422	4728	Complete Genome	AP011957.1
Typhimurium	U288	5.01706	52.2438	4685	Complete Genome	CP003836.1
Typhimurium	SARA13	4.91363	52.2172	4737	Complete Genome	CP017728.1
Typhimurium	DT2	4.90864	52.2172	4583	Complete Genome	HG326213.1
Typhimurium	DT104	5.02766	52.1187	4703	Complete Genome	HF937208.1
Typhimurium	138736	5.02536	52.1164	4698	Complete Genome	CP007581.1
Typhimurium	VNP20009	4.85739	52.2174	4571	Complete Genome	CP007804.2
Typhimurium	YU15	5.02765	52.1187	4696	Complete Genome	CP014358.1
Typhimurium	SO2	5.01001	52.2169	4659	Complete Genome	CP014356.1
Typhimurium	SO3	5.0068	52.2169	4677	Complete Genome	CP014536.1
Typhimurium	CDC 2011K-1702	5.00034	52.1188	4702	Complete Genome	CP014967.1
Typhimurium	USDA-ARS-USMARC-1808	5.03091	52.1187	4704	Complete Genome	CP014969.1
Typhimurium	USDA-ARS-USMARC-1898	5.01008	52.0825	4659	Complete Genome	CP014971.2
Typhimurium	CDC 2009K-1640	5.02773	52.1187	4759	Complete Genome	CP014975.1
Typhimurium	CDC H2662	4.97843	52.1189	4700	Complete Genome	CP014979.2
Typhimurium	NC983	4.94013	52.2171	4624	Complete Genome	CP015157.1
Typhimurium	ST931R	5.17249	52.0451	4943	Complete Genome	CP016385.1
Typhimurium	22495	4.91257	52.2166	4500	Complete Genome	CP017617.1
Typhimurium	22792	4.90056	52.1191	4489	Complete Genome	CP017621.1
Typhimurium	FDAARGOS_321	5.0207	52.0985	4746	Complete Genome	CP022070.2
Typhimurium	TW-Stm6	5.27975	51.9162	4967	Complete Genome	CP019649.1
Typhimurium	FORC50	4.67389	52.2	4293	Complete Genome	CP019383.1
Typhimurium	AR_0031	4.96409	52.217	4630	Complete Genome	CP026700.1
Typhimurium	FDAARGOS_320	5.03706	52.1685	4737	Complete Genome	CP027414.1
Typhimurium	FDAARGOS_317	5.19285	52.1636	4938	Complete Genome	CP027410.1
Typhimurium	CFSAN018746	4.95149	52.2171	4609	Complete Genome	CP028199.1
Typhimurium	PIR00538	4.96409	52.217	4629	Complete Genome	CP025555.1
Typhimurium	UGA14	5.35263	51.8733	4990	Complete Genome	CP021462.1
Typhimurium	ATCC 14028	4.96557	52.2174	4742	Complete Genome	CP034230.1
Typhimurium	CFSAN067216	4.97842	52.1189	4690	Complete Genome	CP028318.1
Typhimurium	RSE04	4.86016	52.2174	4628	Complete Genome	CP034719.1
Typhimurium	PNCS014851	4.94884	52.2171	4591	Complete Genome	CP038847.1
Typhimurium	PNCS014856	5.08379	52.1042	4752	Complete Genome	CP039576.1
Typhimurium	PNCS014862	5.0368	52.1187	4711	Complete Genome	CP039591.1
Typhimurium	PNCS014879	5.02288	52.1175	4690	Complete Genome	CP040321.1
Typhimurium	SAP17-7699	4.97761	52.1189	4697	Complete Genome	CP040564.1
Typhimurium	SAP17-8290	5.05927	52.1186	4798	Complete Genome	CP040568.1
Typhimurium	14028	4.96409	52.217	4674	Complete Genome	CP034479.1
Typhimurium	10ST07093	5.05267	52.163	4748	Complete Genome	CP029839.1
Typhimurium	01ST04081	5.12526	52.0726	4845	Complete Genome	CP029840.1
Typhimurium	FORC098	4.85524	52.1	4517	Complete Genome	CP030029.1
Typhimurium	AUSMDU00010529	5.0533	52.1629	4720	Complete Genome	CP045949.1
Typhimurium	RM13672	4.9641	52.217	4628	Complete Genome	CP047323.1
Typhimurium	NCCP 16207	5.09122	52.1253	4677	Complete Genome	CP041976.1
Typhimurium	STMU2UK	4.90526	52.2172	4547	Complete Genome	LT855376.1
Vinohrady	671928	4.67136	52.1	4446	Contig	AAIJJQ01
Vinohrady	MOD1_Sal_885	4.7773	52.1	4494	Contig	AAOAET01
Virchow	SVQ1	4.73566	52.0699	4393	Scaffold	AZMP01
Virchow	NCTR409	4.78715	52.3	4451	Scaffold	NQWM01
Virchow	FORC_080	4.8284	52.1	4581	Complete Genome	CP025094.1
Virchow	AUSMDU00010533	4.70873	52.1993	4360	Complete Genome	CP045945.1
Weltevreden	2511STDY5462388	5.16169	52.1407	4838	Complete Genome	LN890518.1
Weltevreden	2511STDY5712384	4.95753	52.142	4556	Complete Genome	LN890522.1
Weltevreden	2511STDY5712385	5.09911	52.1216	4794	Complete Genome	LN890524.1
Weltevreden	2511STDY5462413	5.22862	52.1414	4884	Complete Genome	LN890520.1
Weltevreden	1655	5.12906	52.1457	4796	Complete Genome	CP014996.1
