# Supplementary material for: Development of a Genoserotyping Method for Salmonella Infantis Detection on the Basis of Pangenome Analysis
Source: Microorganisms. 2020 Dec 29;9(1):67. doi: 10.3390/microorganisms9010067 (PMC7824266; doi:10.3390/microorganisms9010067)
Supplement: Supplementary file 1 [file microorganisms-09-00067-s001.zip › Supplementary Table S2.xlsx]

## Sheet: Supplementary Table S2
Supplementary Table S2. Bacterial strains used in this study
Genus Species	Serovar	Strain
Salmonella enterica	Aberdeen	NCCPa 10142
Salmonella enterica	Agona	CCARMb 8025
Salmonella enterica	Anatum	FDAc 12
Salmonella enterica	Bardo	NCCP 13572
Salmonella enterica	Bareilly	MFDSd 1007637, MFDS 1009797, MFDS 1007638, CCARM 8578, NCCP 16324, NCCP 16323, NCCP 11674, MFDS 1010896, MFDS 1011732
Salmonella enterica	Bovismorbificans	NCCP 12244
Salmonella enterica	Braenderup	MFDS 1008393
Salmonella enterica	Brandenburg	NCCP 12835
Salmonella enterica	Cerro	NCCP 12215
Salmonella enterica	Choleraesuis	ATCCe 13312
Salmonella enterica	Derby	MFDS 1009813
Salmonella enterica	Dublin	BFRf 15
Salmonella enterica	Elisabethville	NCCP 14030
Salmonella enterica	Enteritidis	MFDS 1010897, KCPBg 25, KCPB 26, KCPB 29, KCPB 32, KCPB 38, KCPB 40, KCPB 53, KCPB 56, KCPB 57, KCPB 65, MFDS 1004839, MFDS 1008613, MFDS 1009945, FORCh 051, FORC 052, BFR 01, FDA 19, FDA 20, FDA 21, FDA 09
Salmonella enterica	Gallinarum	ATCC 9120
Salmonella enterica	Give	NCCP 13696
Salmonella enterica	Haardt	KCPB 36
Salmonella enterica	Hadar	NCCP 13571
Salmonella enterica	Heidelberg	FDA 01
Salmonella enterica	Hindmarsh	BFR 12
Salmonella enterica	I 4,[5],12:I:-	MFDS 1004858
Salmonella enterica	Infantis	CCARM 8283, KCPB 22, MFDS 1010567, MFDS 1007441, MFDS 1008119, BFR 05, FDA 03
Salmonella enterica	Javiana	FDA 05
Salmonella enterica	Kedougou	NCCP 11685
Salmonella enterica	Kentucky	FDA 35
Salmonella enterica	Kottbus	NCCP 12234
Salmonella enterica	Litchfield	FDA 33
Salmonella enterica	Livingstone	MFDS 1004819
Salmonella enterica	London	MFDS 1004861
Salmonella enterica	Madelia	FDA 30
Salmonella enterica	Manhattan	FDA 25
Salmonella enterica	Mbandaka	FORC 015
Salmonella enterica	Meleagridis	FDA 34
Salmonella enterica	Minnesota	MFDS 1008449
Salmonella enterica	Mississippi	FDA 32
Salmonella enterica	Montevideo	CCARM 8189
Salmonella enterica	Muenchen	KCPB 05
Salmonella enterica	Muenster	FDA 23
Salmonella enterica	Newington	NCCP 10894
Salmonella enterica	Newport	FORC 020
Salmonella enterica	Ohio	MFDS 1008118
Salmonella enterica	Oranienburg	FDA 27
Salmonella enterica	Panama	MFDS 1004857
Salmonella enterica	Paratyphi A	NCCP 14759
Salmonella enterica	Paratyphi B	ATCC 10719
Salmonella enterica	Paratyphi C	ATCC 13428
Salmonella enterica	Poona	FDA 22
Salmonella enterica	Reading	MFDS 1007899
Salmonella enterica	Rissen	MFDS 1004867
Salmonella enterica	Saintpaul	CCARM 8581
Salmonella enterica	Schwarzengrund	MFDS 1006893
Salmonella enterica	Senftenberg	CCARM 0041
Salmonella enterica	Singapore	NCCP 12218
Salmonella enterica	Stanley	MFDS 1004865
Salmonella enterica	Tennessee	CCARM 8201
Salmonella enterica	Thompson	CCARM 8530, MFDS 1006817, MFDS 1004024, MFDS 1006815, MFDS 1011731
Salmonella enterica	Typhi	ATCC 33459
Salmonella enterica	Typhimurium	ATCC 19585, ATCC 14028, BFR 02, FORC 030
Salmonella enterica	Vinohrady	NCCP 12217
Salmonella enterica	Virchow	MFDS 1004870, MFDS 1004259, MFDS 1008084, MFDS 1010488, FORC 038, BFR 04
Salmonella enterica	Weltevreden	NCCP 12239
E. coli O157		MFDS 43894, ATCC 35150, ATCC 43890
E. coli EAEC		NCCP 14039
E. coli EHEC		NCCP 11076, SNUi 01
E. coli ETEC		NCCP 15732, SNU 02
E. coli EPEC		NCCP 13715, SNU 03
E. coli EIEC		NCCP 15663, FORC 064
B. cereus		ATCC 11778, KCTCj 3624, KCTC 1661, KCCMk 1173, KCCM 1174, KCCM 40133
S. aureus		ATCC 25923, ATCC 29213, KCTC 1928, NCCP 14560, APFIDl B0611-098, APFID B0611-150
V. parahaemolyticus		ATCC 17802
V. cholerae		NCCP 13589, ATCC 14033, ATCC14035
V. vulnificus		ATCC 33814
L. monocytogenes		ATCC 19115, KCTC 3569
L. ivanovii		ATCC 19119
aNCCP, National Culture Collection for Pathogens
bCCARM, Culture Collection of Antibiotics Resistant Microbes
cFDA, US Food and Drug Administration
dMFDS, Ministry of Food & Drug Safety
eATCC, American Type Culture Collection
fBFR, Federal Institute for Risk Assessment
gKCPB, Korea Consumer Protection Board
hFORC, Food-borne pathogen Omics Research Center
iSNU, Seoul National University
jKCTC, Korean Collection for Type Cultures
kKCCM, Korean Culture Center of Microorganisms
lAPFID, Asia Pacific Foundation for Infectious Diseases
Bold: reference strains used in specificity test
